# Supplementary material for: Novel Polyfermentor Intestinal Model (PolyFermS) for Controlled Ecological Studies: Validation and Effect of pH
Source: PLoS One. 2013 Oct 30;8(10):e77772. doi: 10.1371/journal.pone.0077772 (PMC3813750; doi:10.1371/journal.pone.0077772)
Supplement: Table S1 — Normalized hybridization signal intensity for all 129 Level 2 (genus-like) phylogenetic groups targeted by the HITChip. (XLS) [file pone.0077772.s004.xls]

## Sheet: L1_RC
	Donor A	IRA_t1	IRA_t2	IRA_t3	IRA_t4	CRA_t1	CRA_t2	CRA_t3	CRA_t4	TR1A_t1	TR1A_t2	TR2A_t1	TR2A_t2	TR3A_t1	TR3A_t2	Donor B	IRB_t1	IRB_t2	IRB_t3	IRB_t4	CRB_t1	CRB_t2	CRB_t3	CRB_t4	TRB_t1	TRB_t2	Donor C	IRC_t1	IRC_t2	IRC_t3	IRC_t4	CRC_t1	CRC_t2	CRC_t3	CRC_t4	TRC_t1	TRC_t2
Actinobacteria	12.3655	10.1636	14.1185	9.74036	11.8646	12.2496	8.97862	10.4578	8.53199	9.96994	15.4403	10.7808	12.0544	0.434975	5.99557	13.8696	5.01483	9.28779	6.01881	5.09617	2.98878	5.87853	10.4273	3.19531	2.58439	6.15389	7.00523	1.17974	3.25925	3.04572	3.49729	3.62584	2.21944	4.45909	3.04742	2.40906	1.05043
Asteroleplasma	0	0	0	0	0	0	0	0	0	0	0	0	0	0	0	0	0	0	0	0	0	0	0	0	0	0	0	0	0	0	0	0	0	0	0	0	0
Bacilli	1.12083	2.37781	6.43607	2.15447	3.00474	0.453964	0.316924	5.54385	2.98226	4.23573	0.661435	3.87437	0.424866	0.560764	0.309364	1.03073	0.412936	0.672725	0.640565	0.256042	0.368042	0.479023	0.643499	0.355196	0.313985	0.665944	3.81611	0.437667	0.949151	0.502876	0.406063	0.535567	0.695308	0.513913	0.399554	0.491042	0.655684
Bacteroidetes	6.33347	5.58009	4.74639	25.0521	19.4313	35.3919	51.0136	10.8095	29.3979	45.0017	35.0485	18.5281	29.018	18.2721	35.2106	28.3952	27.1216	23.3554	29.0767	27.7655	30.089	26.5755	28.1706	34.4597	32.9672	36.6741	14.8419	41.5599	35.5667	31.0214	33.3052	32.5292	35.8786	43.1987	38.4509	38.1836	44.3361
Clostridium cluster I	0.216314	0.00421567	0.00204517	0.00227479	0.0010801	0.000583318	0.000350485	0.000285715	0	0.000524592	0.000232034	0.000656957	0.00117329	0.0687116	0.0022984	0.0024849	0.00178166	0.00139926	0.00149858	0.00828892	0.000805338	0.000641909	0.00136782	0.000931071	0.00235525	0.699097	0.00402398	2.69095	0.129499	0.044009	0.207589	0.344218	0.0101251	0.0101625	0.0245694	0.268849	0.00543585
Clostridium cluster III	0.661943	0.00124337	0.000798235	0.0345236	0.0362388	0.0301339	0.023795	0.0196962	0.013899	0.0468753	0.0204722	0.0139594	0.0407405	0.723451	0.527349	0.00119219	0.711332	0.243772	0.566857	0.205499	0.222544	0.186643	0.186093	0.207973	0.265499	0.210778	0.000442304	0.0825099	0.0129318	0.049181	0.1694	0.033927	0.0164413	0.032863	0.0624029	0.0318636	0.00796274
Clostridium cluster IV	6.0942	9.87759	7.15564	8.23019	9.89602	6.83834	3.55834	10.2059	4.6345	6.79533	2.73946	5.37312	6.46456	20.3072	3.87154	6.06178	3.41609	5.75164	5.38942	12.5137	11.468	9.68351	8.78437	8.24553	7.04177	18.9565	8.28439	3.1264	14.7465	16.0098	17.237	6.03804	17.4244	13.5438	18.6737	4.9466	14.6123
Clostridium cluster IX	0.0399677	0.0572643	0.138327	0.0875396	0.0696877	0.138181	0.123337	0.126426	0.0950201	0.0917011	0.119486	0.0525337	0.140273	0.252433	0.115942	0.295145	0.336603	0.557611	0.840471	0.254918	0.34527	0.575345	0.790455	0.185503	0.28414	0.123069	0.199498	0.330527	0.357937	0.287893	0.2541	0.212796	0.281671	0.257804	0.207674	0.184386	0.188236
Clostridium cluster XI	3.17548	0.360452	0.344131	1.04817	0.586952	0.685948	0.615105	0.585924	0.631236	0.585679	0.756869	0.36656	0.713875	0.598356	0.461968	0.541487	0.540417	0.785996	0.429428	0.346264	0.634672	0.430499	0.679546	0.385839	0.579979	2.67095	0.0726246	0.128233	0.0218104	0.0270698	0.0868926	0.207382	0.0943843	0.102933	0.188106	0.121182	0.160391
Clostridium cluster XIII	0	0	0	0	0	0	0	0	0	0	0	0	0	0	0	0	0	0	0	0.000169245	1.82553e-05	0	0	0	5.52508e-05	0	0	0	0	0	0	0	0	0	0	0	0
Clostridium cluster XIVa	67.3703	61.8956	59.4607	47.8897	48.1063	39.3484	31.3	52.5503	46.7569	28.7624	41.0654	52.0997	46.4166	56.7896	52.2292	43.1351	46.4067	41.5545	45.5303	52.8068	44.858	49.4906	45.6889	52.0834	46.7057	31.7232	57.3428	42.9928	37.2782	30.6992	29.3907	49.0322	34.1745	29.3163	28.3553	47.0774	35.9916
Clostridium cluster XV	0.00215698	0.000689942	0.00307753	0.00259136	0.00157355	0.00640522	0.00494006	0.00665203	0.00509081	0.000347371	0.00759127	0.00148421	0.00313465	0.00374834	0.00480433	0.00296406	0.00153026	0.00128018	0.00159066	0.00313692	0.00163995	0.00226445	0.00330794	0.0032685	0.00123749	0.00797561	0.00198201	0.00263881	0.00147962	0.00252117	0.00249005	0.00363107	0.00184739	0.00187533	0.0022072	0.00263663	0.00514771
Clostridium cluster XVI	0.0182445	0.0593432	0.0668822	0.118739	0.202847	0.0432581	0.0305853	0.261576	0.0486605	0.0420062	0.0390903	0.0312708	0.0391241	0.0306892	0.00346496	0.0242166	0.00408915	0.00685468	0.00441408	0.0339836	0.0494553	0.0460179	0.0692784	0.0486614	0.0130146	0.0105922	0.0132541	0.00957429	0.00393126	0.00143651	0.000445778	0.0164777	0.00719337	0.00906908	0.0268627	0.012262	0.0014018
Clostridium cluster XVII	0.00869871	0.000128831	0.000122276	0.000269591	0.000234482	0.000279486	0	0.000337892	9.09986e-05	0	0.00020554	0	0	0.00122358	0.00108699	2.48734e-05	0.00384206	0.00109201	0.00126977	0.00199467	0.00364766	0.00151458	0.00243773	0.00241099	0.00260279	0.00689253	5.92531e-05	0.00241312	0.000556254	0.00463195	0.00224483	0.00116311	0.000341754	0.00272098	0.00196997	0.00100779	0
Clostridium cluster XVIII	0.799299	0.026738	0.0212667	0.026377	0.0214618	0.0286322	0.0217141	0.0221029	0.0252247	0.0152239	0.0231638	0.014915	0.0222523	0.118092	0.11624	0.0224922	0.220699	0.072405	0.104838	0.0842402	0.131956	0.055093	0.092299	0.105472	0.125173	0.580178	0.014402	0.141865	0.0772815	0.339473	0.182437	0.105858	0.0645036	0.250326	0.215212	0.129919	0.00431217
Cyanobacteria	0	0	0	0	0	0	0	0	0	0	0	0	0	0	0	0	0	0	0	0	0	0	0	0	0	0	0	0	0	0	0	0	0	0	0	0	0
Fusobacteria	0	0.000167799	0	0.000102357	4.91991e-05	0	0	0	0	0	0	0.000187976	0	0	0	0	0	0	0	0	0	0	0	0	0	0	0	0	0	0	0.00015785	0	0	0	0	0	0
Lentisphaerae	0	0	0	0	0	0	0	0	0	0	0	0	0	0	0	0	0	0	0	0	0	0	0	0	0.000312057	0	0	0	0	0	0	0	0	0	0	0	0
Proteobacteria	1.7312	9.4753	7.38562	5.50071	6.66824	4.52047	3.77875	9.27426	6.75493	4.33269	3.78766	8.80113	4.46415	0.118467	1.044	6.33183	15.74	17.6601	11.2966	0.386968	8.54422	6.28241	4.22346	0.41973	8.72592	0.337267	8.32967	7.22083	7.54373	17.9545	15.2444	7.19913	9.05703	8.28916	10.3292	6.08134	2.92602
Spirochaetes	0	0	0	0	0	0	0	0	0	0	0	0	0	0	0	0	0	0	0	0	0	0	0	0	0	0	0	0	0	0	0	0	0	0	0	0	0
Uncultured Clostridiales	0.0241613	0.00671195	0.00691863	0.0461055	0.0304986	0.017713	0.0325157	0.0299079	0.0976983	0.0570911	0.0165552	0.0268332	0.0117778	1.30847	0.0282232	0.00626053	0.0308929	0.0222648	0.0414634	0.178105	0.233478	0.277447	0.202351	0.254751	0.327751	0.549246	0.00792915	0.0427552	0.00915618	0.00320745	0.00299344	0.0693232	0.00953859	0.00475762	0.00467486	0.0305449	0.0216651
Uncultured Mollicutes	0.00310759	0.0845652	0.103439	0.0236765	0.0388561	0.230209	0.188614	0.0499492	0.00861248	0.00720708	0.260667	0.00674977	0.166013	0.146426	0.069141	0.261501	0.0277011	0.0183838	0.047347	0.0145414	0.00982873	0.0111516	0.0124066	0.0189804	0.010611	0.00556187	0.0169394	0.000182745	0.000339906	0.000449184	0.000486312	0.000591065	0.000285932	0.000308406	0.000578612	5.78792e-05	0.000105137
Verrucomicrobia	0.0351206	0.0285068	0.0100278	0.0421264	0.0392767	0.0160344	0.0128012	0.0554712	0.0160633	0.0555364	0.0129529	0.0275727	0.0190287	0.265314	0.00924362	0.0178945	0.00890031	0.00673992	0.00842619	0.0436586	0.0506749	0.0238043	0.0223158	0.0273594	0.0482582	0.624739	0.0487103	0.0509996	0.0415139	0.00662746	0.0100984	0.0446835	0.0643637	0.00624019	0.00975963	0.0282801	0.0332546
Sum	100	100	100	100	100	100	100	100	100	100	100	100	100	100	100	100	100	100	100	100	100	100	100	100	100	100	100	100	100	100	100	100	100	100	100	100	100
