# Supplementary material for: Novel Polyfermentor Intestinal Model (PolyFermS) for Controlled Ecological Studies: Validation and Effect of pH
Source: PLoS One. 2013 Oct 30;8(10):e77772. doi: 10.1371/journal.pone.0077772 (PMC3813750; doi:10.1371/journal.pone.0077772)
Supplement: Table S2 — Normalized hybridization signal for all 21 Level 1 (phylum-like) phylogenetic groups targeted by the HITChip. (XLS) [file pone.0077772.s005.xls]

## Sheet: L2_RC
	Donor A	IRA_t1	IRA_t2	IRA_t3	IRA_t4	CRA_t1	CRA_t2	CRA_t3	CRA_t4	TR1A_t1	TR1A_t2	TR2A_t1	TR2A_t2	TR3A_t1	TR3A_t2	Donor B	IRB_t1	IRB_t2	IRB_t3	IRB_t4	CRB_t1	CRB_t2	CRB_t3	CRB_t4	TRB_t1	TRB_t2	Donor C	IRC_t1	IRC_t2	IRC_t3	IRC_t4	CRC_t1	CRC_t2	CRC_t3	CRC_t4	TRC_t1	TRC_t2
Actinomycetaceae	0	0	0	0	0	0	3.64301e-06	0	0	0	0	0	0	0	0	0	0	0	0	0	0	0	0	0	0	0	0	0	0	0	0	0	0	0	0	0	0
Aerococcus	7.38545e-05	0	0.00163768	0.00123793	0.00210107	0	0.00194115	0.000706184	0.00146045	0	0.00361949	0	0.00183352	0	0.0013802	0	0	5.59557e-05	0.000643219	0.000438973	0	0	0.000214848	0.000281292	0	0	6.61181e-06	0	0	7.01786e-05	0	0	0	0	2.19355e-05	0	0.000298175
Aeromonas	0.000882887	0.000116442	0.00014276	0.000244967	0	0	0.000238171	0.000237849	0	0	0	0	9.15463e-05	0.00010692	3.45916e-05	0.000293001	0	0.000513906	6.83447e-05	0.000120835	0	0	0	0	0.000119656	0	0	0	0	0	0	0	0	0	0	0	0
Akkermansia	0.0351206	0.0178945	0.0487103	0.0285068	0.0100278	0.0128012	0.0421264	0.0392767	0.0554712	0.0160344	0.0160633	0.0129529	0.0555364	0.0190287	0.0275727	0.265314	0.00924362	0.00890031	0.00673992	0.00842619	0.0436586	0.0506749	0.0238043	0.0223158	0.0273594	0.0482582	0.624739	0.0509996	0.0415139	0.00662746	0.0100984	0.0446835	0.0643637	0.00624019	0.00975963	0.0282801	0.0332546
Alcaligenes faecalis et rel.	0	0	0	0	0	0	0.000121528	0.000122385	0	1.19965e-05	0	0	0	0	0	0	0	0	0	0	0	0	0	0	0	0	0	0.000138639	0	0	0	5.04759e-05	0.000208804	0	0	0	0.00918475
Allistipes et rel.	1.03612	1.76205	0.973641	0.290122	0.217778	3.52266	1.72446	1.26062	0.794812	2.41005	1.81059	2.14143	2.91991	2.13302	1.1659	2.6037	0.10195	0.070465	0.0511274	0.0581315	0.093844	0.0815589	0.0547099	0.0681217	0.099298	0.0957708	3.00324	0.0998372	0.0500299	0.046329	0.0634411	0.239739	0.453788	0.850791	0.395908	0.100622	0.777705
Anaerobiospirillum	0.000318451	0.00766479	0.0126064	0.0212403	0.0090524	0	0.00183693	0.00538799	0.0114007	0.000181217	0.0013971	5.43378e-05	0.00239324	0.000422201	0.00286512	0	0.0186151	0.512778	0.548069	0.426146	0.00209335	0.209143	0.165491	0.0827448	0.00576374	0.225082	0.000268757	0	0.000573369	0.430629	0.4384	0	1.36858e-05	0.178905	0.268737	0	0
Anaerofustis	0.0020613	0.00296406	0.00178859	0.000676931	0.00306217	0.00475615	0.00198798	0.00127356	0.00565178	0.00623029	0.00498507	0.00719252	0.000318035	0.00313465	0.00146948	0.00342901	0.00480433	0.00146172	0.00128018	0.00159066	0.00313692	0.00163995	0.00226252	0.00330794	0.0032685	0.00123749	0.00675004	0.00263881	0.00147962	0.00252117	0.00248712	0.00363107	0.00184739	0.00187533	0.0022072	0.00263663	0.00492482
Anaerostipes caccae et rel.	2.63132	2.00343	0.449355	0.748923	0.528496	1.97027	0.817197	0.687495	0.509864	2.5691	0.67712	2.94901	0.366656	3.14853	0.45673	3.10525	2.20416	0.946201	1.40034	1.57844	1.57638	0.721067	1.41577	1.67598	2.34611	0.798174	0.936363	2.64694	1.15811	0.308875	0.135327	3.55822	0.915643	0.323218	0.151986	4.23351	0.759148
Anaerotruncus colihominis et rel.	0.0273908	0.921791	0.381746	0.475232	0.658794	0.465156	0.392311	0.578938	0.43715	0.686523	0.406173	0.554112	0.188021	0.884116	0.433246	0.129542	1.52562	0.518277	0.873909	1.11019	1.06708	0.825494	1.09305	1.1031	1.27319	0.639553	0.040455	1.22058	0.49626	0.298081	0.459192	1.49931	0.420114	0.42152	0.445978	1.58998	0.556003
Anaerovorax odorimutans et rel.	0.232964	0.00936339	0.00593929	0.00417935	0.00444065	0.0255893	0.0485586	0.0322607	0.0211347	0.00989294	0.0261185	0.0110788	0.0620492	0.00850415	0.022939	0.307282	0.0223774	0.00601946	0.00582407	0.00873782	0.0106174	0.00535469	0.0231455	0.042429	0.012298	0.00797404	0.390203	0.0130528	0.00311153	0.00286109	0.00369452	0.0688476	0.0774023	0.0643137	0.0526089	0.028012	0.0647696
Aneurinibacillus	0.00141427	0.0112967	0.00807894	0.00299816	0.00874886	0.0112482	0.00253802	0.00239236	0.00818978	0.0155736	0.00739195	0.0160107	0.000447381	0.00710015	0.00355181	0.00157581	0.00783137	0.0074618	0.0101726	0.00789192	0.00622479	0.00789532	0.00754389	0.00759426	0.00744346	0.00714146	0.000619215	0	0	4.0718e-05	7.63043e-06	0	0	0	0	0	0.000654992
Aquabacterium	7.83103e-05	0	0	6.33032e-05	0.00387819	0	0.000132986	4.0872e-05	0	0	0.00664915	0	0	0	0	0.00123474	0.000129063	4.9594e-05	0.000346333	0.000420914	0.000190179	0.000117137	0.000448644	0.0010032	0.000524764	6.37889e-05	0	0.000291257	0.000298895	7.77378e-05	4.80995e-05	0.000220714	0.000590052	9.23339e-05	6.94941e-05	0	0.000960432
Asteroleplasma et rel.	0	0	0	0	0	0	0	0	0	0	0	0	0	0	0	0	0	0	0	0	0	0	0	0	0	0	0	0	0	0	0	0	0	0	0	0	0
Atopobium	0.002696	0.00107356	0.00101888	0.00127176	0.0117326	0.00504178	0.00207007	0.00199682	0.0103688	0.00899756	0.00504294	0.00476272	0.00201606	0.00230049	0.00190203	6.44711e-05	0	0	0	0	0	0	0	0	0	0	0	0	0	0	0	0	0	0	0	0	0
Bacillus	0.000605873	0.000349189	0.00538757	0.0030468	0.00393208	4.41072e-05	0.00448537	0.00204843	0.0031531	7.06701e-05	0.00653216	5.58127e-05	0.00516854	5.38795e-05	0.00347109	5.56359e-05	0.000538722	0.00144203	0.00326466	0.00211708	0.000107356	0.00027685	0.000639651	0.000959487	2.24423e-05	9.39362e-05	0.000381973	0	0	5.29151e-06	0	0	0	6.20277e-05	0	0	0
Bacteroides fragilis et rel.	0.348145	1.97915	0.76343	0.171577	0.333876	2.74205	1.27913	0.852198	0.515294	1.85058	1.51899	1.44034	4.46238	1.5484	0.814573	1.21345	0.129741	0.133189	0.122048	0.130336	0.180477	0.17949	0.144998	0.157839	0.161999	0.137764	2.85266	0.162882	0.0983554	0.0813608	0.0870991	0.152107	0.182902	0.499154	0.29549	0.116475	0.491955
Bacteroides intestinalis et rel.	0.174723	2.24325	1.17415	0.5723	0.376829	2.28736	1.46212	1.41981	0.76789	1.88722	1.43266	1.68099	1.84991	1.97951	1.31046	0.950346	0.2293	0.191761	0.179385	0.120377	0.292014	0.227901	0.168544	0.211912	0.258704	0.183228	1.57793	0.216705	0.159787	0.155224	0.205461	0.405207	0.687535	0.873407	0.599354	0.323586	0.698658
Bacteroides ovatus et rel.	0.485106	2.12934	1.0431	0.264919	0.315949	4.52215	2.51434	1.51842	0.68209	2.59267	3.35029	2.23216	7.31214	1.49922	1.62576	2.67958	0.0577073	0.0361309	0.0334852	0.0521587	0.0532938	0.0433147	0.0290214	0.03349	0.081037	0.0576657	2.89103	0.048491	0.0162293	0.0165408	0.0238284	0.0869091	0.255754	0.911478	0.496105	0.042892	0.688783
Bacteroides plebeius et rel.	0.540603	1.73915	0.772132	0.34068	0.230413	4.61208	1.47243	1.3124	0.364496	2.71152	2.54179	3.48575	3.26782	1.94911	0.951153	0.277662	0.357562	0.361414	0.307665	0.270346	0.502362	0.440604	0.334129	0.409971	0.428004	0.322517	3.41465	0.363893	0.281083	0.240911	0.255762	1.12824	2.36754	3.56908	1.36918	0.442814	2.70974
Bacteroides splachnicus et rel.	1.08731	1.88306	1.00144	0.300981	0.23601	3.29103	1.74357	1.21551	0.758819	2.32646	1.74493	2.08264	3.06251	1.82184	1.14582	1.22509	0.0827192	0.0781254	0.0725562	0.0719954	0.0855792	0.0909954	0.0688574	0.0726683	0.0871182	0.11331	3.37243	0.0893188	0.040871	0.0519816	0.0626694	0.181931	0.332308	0.659066	0.307387	0.0811549	0.688474
Bacteroides stercoris et rel.	0.108343	0.993024	0.511749	0.141634	0.0945213	3.11218	1.0192	0.595212	0.408826	1.45018	1.21859	2.04941	1.50347	1.02312	0.609562	0.21859	0.360475	0.366693	0.281145	0.25468	0.452183	0.452032	0.367639	0.3927	0.435324	0.352625	0.837541	0.242412	0.175232	0.145315	0.141029	0.2003	0.303929	0.479847	0.244689	0.179845	0.709265
Bacteroides uniformis et rel.	0.167769	1.43034	0.501434	0.185128	0.217143	6.75618	1.23459	0.884054	0.303568	3.19803	3.09695	5.63393	2.56264	1.98772	0.596542	0.394505	0.0719618	0.0708169	0.0560464	0.0508729	0.0911526	0.0823764	0.0607636	0.0743516	0.0861052	0.063012	2.83545	0.102877	0.0743124	0.0656466	0.0778093	0.835647	1.88685	2.8348	1.01369	0.188096	2.60767
Bacteroides vulgatus et rel.	0.435716	5.5825	3.18333	1.58596	1.4844	5.24926	4.54284	4.55147	3.16941	6.63671	4.12938	4.12127	4.7601	5.94766	3.81397	1.48945	1.03727	1.08764	1.00235	0.588454	1.54731	1.24842	0.935876	1.19859	1.49614	0.900711	3.92333	0.809487	0.755453	0.660995	0.830132	1.8448	2.02369	1.48886	1.61292	1.69996	1.0688
Bifidobacterium	9.69771	12.5462	6.00817	9.12648	11.8876	7.96843	8.46229	10.3553	8.75719	10.451	7.53245	14.3028	8.33837	10.324	9.37983	0.414994	5.97516	4.99207	9.25953	5.98259	5.07921	2.97474	5.86911	10.4183	3.1808	2.56288	6.06387	0.910602	2.87105	2.83512	3.21395	3.24567	1.88064	4.2895	2.85463	2.15552	0.885604
Bilophila et rel.	0.000220524	0.000253723	0.000197966	0.000579935	0.000510882	0	0.000465065	0.000457628	0	2.59551e-05	0.000236972	0	0.00016675	0.000313765	0.000185824	0	0	0	0	0	0	0	0	0	0	0	0	0	0	0	0	0	0	0	0	0	0
Brachyspira	0	0	0	0	0	0	0	0	0	0	0	0	0	0	0	0	0	0	0	0	0	0	0	0	0	0	0	0	0	0	0	0	0	0	0	0	0
Bryantella formatexigens et rel.	1.42726	0.9316	0.698115	0.700584	0.664571	0.904457	0.731067	0.641089	0.794892	1.02888	0.575535	1.08836	0.672949	0.946617	0.60906	3.21194	2.5049	1.82942	0.940225	1.01015	3.3089	2.10354	1.50703	1.48161	2.83792	2.1559	1.59463	0.6762	0.550962	0.485241	0.498481	0.926473	0.700534	0.761935	0.646842	0.652392	0.836616
Bulleidia moorei et rel.	0.000459758	0.00117789	3.65996e-05	5.7919e-05	0	0.00723095	0.00513968	0.00506816	0.0050228	0.00870394	0.00482297	0.0142622	0.00128364	0.00430871	0.000828099	0.00411301	0.000330267	0.00071676	0.000182641	0.000140955	0.00348691	0.00893325	0.0125809	0.0480512	0.0215414	0.000986324	0.00206715	0.000291291	0.000200151	0.000337488	0.000253427	0.00362544	0.0038404	0.00728635	0.0253399	0.000907508	0.000186333
Burkholderia	0.00225769	0.00146226	0.000934068	0.00148038	0.000617042	0.000592383	0.00149012	0.00134002	0.000452308	0.000674786	0.00190611	0.000923172	0.000988387	0.00114831	0.000695234	0.00106315	0.00222287	0.00257484	0.00210214	0.00351074	0.00322691	0.00147537	0.00153902	0.00158984	0.00200516	0.00198076	0.0036855	0.168552	0.118493	0.0128571	0.00838038	0.122048	0.193667	0.0080757	0.00243911	0.0515212	0.0242778
Butyrivibrio crossotus et rel.	1.52761	1.84255	1.28349	1.42423	1.19464	1.02081	1.23734	1.30422	1.18399	1.2119	0.915519	1.23614	0.78695	1.51324	1.18345	2.42522	5.46195	4.01459	3.88767	3.89444	5.60426	3.03059	3.04194	2.8555	5.53725	3.22978	0.25643	0.31676	0.461159	0.808152	0.84468	0.204025	0.469099	0.64536	0.641518	0.181802	0.378527
Campylobacter	0	0	0	0	0	0	0	0	0	0	0	0	0	0	0	0	0	0	0	0	0	0	0.00319876	0.00589344	0	0	0	0	0	0	0	0	0	0	0	0	0
Catenibacterium mitsuokai et rel.	0.00869871	2.48734e-05	5.92531e-05	0.000128831	0.000122276	0	0.000269591	0.000234482	0.000337892	0.000279486	9.09986e-05	0.00020554	0	0	0	0.00122358	0.00108699	0.00384206	0.00109201	0.00126977	0.00199467	0.00364766	0.00151458	0.00243773	0.00241099	0.00260279	0.00689253	0.00241312	0.000556254	0.00463195	0.00224483	0.00116311	0.000341754	0.00272098	0.00196997	0.00100779	0
Clostridia	0.216314	0.0024849	0.00402398	0.00421567	0.00204517	0.000350485	0.00227479	0.0010801	0.000285715	0.000583318	0	0.000232034	0.000524592	0.00117329	0.000656957	0.0687116	0.0022984	0.00178166	0.00139926	0.00149858	0.00828892	0.000805338	0.000641909	0.00136782	0.000931071	0.00235525	0.699097	2.69095	0.129499	0.044009	0.207589	0.344218	0.0101251	0.0101625	0.0245694	0.268849	0.00543585
Clostridium cellulosi et rel.	0.12764	0.0812751	0.17598	0.193259	0.0921798	0.0860143	0.203278	0.192686	0.338318	0.108944	0.101797	0.0769866	0.1545	0.072416	0.0899969	3.01541	0.015621	0.00626528	0.014017	0.0169543	0.136295	0.132824	0.10046	0.0851853	0.0593767	0.106986	2.91192	0.00502004	0.00249174	0.00326012	0.0438157	0.0596395	0.0261933	0.0133306	0.0540194	0.0489472	0.0460973
Clostridium colinum et rel.	0.284609	0.0195902	0.626049	0.708163	0.700935	0.037676	0.444965	0.404764	0.56031	0.0526381	0.709477	0.0415119	0.121084	0.0259474	0.502162	0.131543	0.408405	0.720518	0.738655	0.705227	0.194763	0.605361	0.765495	0.620159	0.349156	0.563761	0.186744	0.720907	1.13175	1.20822	1.12502	0.603438	1.26568	0.713243	1.04762	0.653592	0.870769
Clostridium difficile et rel.	2.93887	0.532077	0.0666831	0.356154	0.339621	0.589515	0.999408	0.554627	0.564725	0.676055	0.605118	0.74579	0.523629	0.705371	0.343616	0.287001	0.43959	0.534398	0.780172	0.420691	0.335647	0.629317	0.407353	0.637117	0.373541	0.571789	2.26257	0.109762	0.0186838	0.0242087	0.0830402	0.138136	0.016982	0.0386192	0.135497	0.0929489	0.0956217
Clostridium felsineum et rel.	0.00365071	4.63373e-05	2.24894e-06	0.000119412	6.93603e-05	0	9.65158e-05	6.46197e-05	6.44439e-05	0	0	0	0	0	5.01553e-06	0.00407299	0	0	0	0	0	0	0	0	0	0.000215724	0.0181756	0.00541758	1.50817e-05	0	0.000157902	0.000399201	0	0	0	0.000221187	0
Clostridium leptum et rel.	0.14285	0.899827	0.500219	0.498035	0.610247	0.535334	0.622435	0.76425	0.759155	0.67532	0.525762	0.583321	0.402481	0.857977	0.519933	0.187811	1.49655	0.498612	0.831585	1.08471	1.04016	0.793258	1.03018	1.08642	1.19642	0.722541	0.191535	1.20534	0.493547	0.29695	0.518222	1.5674	0.448066	0.432753	0.517194	1.66051	0.589747
Clostridium nexile et rel.	5.89656	1.95988	3.99225	4.78502	4.31318	1.5595	3.1594	3.76886	3.35843	1.95426	2.79254	2.25426	1.75453	2.69143	3.489	2.67265	0.728315	0.507434	0.530799	0.858266	0.559606	0.467231	0.534337	0.601666	0.547302	0.539875	3.0741	0.64243	2.17142	0.305015	0.361142	0.748595	1.70474	0.258642	0.359042	0.722213	1.48435
Clostridium orbiscindens et rel.	0.655067	0.196852	0.548589	0.412718	0.667035	0.306754	1.49464	1.14271	1.06345	0.322056	0.946839	0.22018	0.847301	0.305013	0.799696	1.09339	0.169144	0.467844	0.482848	0.349081	0.197133	0.611055	0.462951	0.513329	0.178111	0.447633	1.07703	0.291732	0.173644	0.0560216	0.0661269	0.711169	0.547213	0.151834	0.220559	0.513478	0.825972
Clostridium ramosum et rel.	0.0999514	0.00174645	0.00103372	0.0023471	0.00254531	0.00327813	0.0030995	0.00273309	0.00225932	0.0056404	0.00326508	0.00345229	0.00152096	0.00395021	0.00125482	0.0419559	0.0291504	0.0495422	0.0146424	0.0264071	0.0246297	0.0302792	0.0100069	0.0198191	0.0283442	0.0263058	0.0586288	0.0240458	0.0126867	0.0551427	0.0291542	0.0215261	0.0103539	0.0422879	0.0444826	0.0277596	0.000488731
Clostridium sphenoides et rel.	6.71195	1.90716	2.12314	2.16663	2.00555	1.34422	2.46309	2.41405	2.48531	1.69477	2.09817	1.64418	1.68828	2.26113	2.47713	6.02401	4.90772	3.12788	3.28486	3.68501	3.60277	3.49829	4.10345	4.35424	4.03272	3.15196	2.24082	5.94285	3.05334	2.33082	2.40672	6.15663	3.13098	2.52125	2.54869	5.78838	3.59739
Clostridium stercorarium et rel.	0.661943	0.00119219	0.000442304	0.00124337	0.000798235	0.023795	0.0345236	0.0362388	0.0196962	0.0301339	0.013899	0.0204722	0.0468753	0.0407405	0.0139594	0.723451	0.527349	0.711332	0.243772	0.566857	0.205499	0.222544	0.186643	0.186093	0.207973	0.265499	0.210778	0.0825099	0.0129318	0.049181	0.1694	0.033927	0.0164413	0.032863	0.0624029	0.0318636	0.00796274
Clostridium symbiosum et rel.	2.25958	6.38672	4.6829	4.71789	5.24206	4.42221	4.89222	4.77621	5.00759	5.63475	4.89972	5.74503	2.23308	6.15926	4.79806	1.96881	11.6087	5.17338	6.13657	7.24521	7.65476	5.87147	6.92901	7.93186	9.08044	5.1052	0.815968	10.7348	3.96955	2.26375	2.78023	13.2103	3.76181	3.09247	2.94161	12.1816	5.34965
Clostridium thermocellum et rel.	0	0	0	0	0	0	0	0	0	0	0	0	0	0	0	0	0	0	0	0	0	0	0	0	0	0	0	0	0	0	0	0	0	0	0	0	0
Collinsella	2.56982	1.25364	0.870216	0.818934	2.10093	0.959303	1.1178	1.32455	1.55036	1.7243	0.903333	1.06147	1.53999	1.67212	1.27532	0.0128202	0.00685013	0.00712272	0.00547081	0.0277044	0.00898873	0.00440315	0.0037904	0.0037569	0.00420872	0.00627333	0.0391046	0.264091	0.357118	0.204898	0.278093	0.372019	0.332007	0.163627	0.187942	0.248094	0.154583
Coprobacillus catenaformis et rel.	0.699348	0.0207457	0.0133683	0.0243909	0.0187214	0.0184359	0.0232775	0.0187287	0.0198435	0.0229918	0.0219596	0.0197115	0.0137029	0.0183021	0.0136602	0.0761359	0.0870894	0.171157	0.0577626	0.0784307	0.0596104	0.101677	0.0450861	0.07248	0.0771274	0.0988676	0.521549	0.117819	0.0645948	0.28433	0.153283	0.0843314	0.0541497	0.208038	0.17073	0.10216	0.00382344
Coprococcus eutactus et rel.	3.41054	0.759253	1.14355	0.819965	1.21478	0.478789	0.696768	0.800205	1.37143	0.679138	0.849452	0.670232	0.436894	0.828847	0.771494	3.39988	0.441277	0.695201	0.829733	1.04414	0.474925	0.579812	0.75693	0.93808	0.490184	0.557668	1.03466	0.528585	0.769927	1.17243	0.777526	0.731274	0.459163	0.840418	0.604775	0.65914	0.552012
Corynebacterium	9.57828e-05	0	0	3.27332e-05	0	0	0.0002545	0.000177368	0	0	0	0	0	0	0	0	9.34193e-05	7.45246e-05	4.74738e-06	5.33205e-05	0.000103212	0.000170622	0.000200953	4.65463e-05	5.74008e-05	6.03809e-05	0	0	0.000179234	0.000255043	0.000204515	0.000176412	0	0.000107777	0.000145447	7.93756e-05	0
Desulfovibrio et rel.	0	0	0	0	0.000275201	0	0.000190517	0	0	2.75508e-05	0	5.00459e-05	0	4.38361e-05	0	2.47461e-05	0.00173791	0.00222943	0.00193029	0.00213102	0.000931816	0.00119867	0.000808232	0.000477319	0.00108795	0.00114682	0	0.000549499	0.00057303	0.000605818	0.00074112	0.000601793	0.000527145	0.000684506	0.000803534	0.000612087	0.000151448
Dialister	0.0059251	0.0190998	0.0361915	0.0249847	0.0836821	0.0716444	0.0509515	0.0337056	0.0841444	0.0629762	0.0733283	0.0610234	0.0618361	0.0244465	0.0270622	0.188408	0.082308	0.298779	0.537426	0.825265	0.226198	0.322207	0.563417	0.77405	0.16095	0.258823	0.0500341	0.32173	0.312389	0.281357	0.247782	0.207197	0.251806	0.201488	0.160542	0.178275	0.161821
Dorea formicigenerans et rel.	6.86117	3.17412	6.83624	6.34718	6.44923	3.41891	6.47474	6.47084	6.98048	4.14607	5.91587	4.30856	6.95544	3.83525	7.07293	2.78444	6.47516	6.5091	6.11612	5.61785	7.63851	6.46634	6.84144	6.53132	6.47476	6.14729	4.67757	6.86465	7.71064	6.61372	6.1876	11.4231	5.93678	9.76688	6.44742	11.2492	7.04915
Eggerthella lenta et rel.	0.0938842	0.0572734	0.111387	0.210407	0.106256	0.0206677	0.144145	0.171145	0.11014	0.0260434	0.0511069	0.0203834	0.079791	0.0407256	0.113531	0.00488792	0.0121215	0.0140788	0.0207217	0.00680926	0.0058613	0.00748112	0.00366616	0.00257874	0.00814105	0.013852	0.0476846	0.00365088	0.0304929	0.00463517	0.00406021	0.00631507	0.00472929	0.00282571	0.00246214	0.00426709	0.00271369
Enterobacter aerogenes et rel.	0.117774	0.148888	0.609904	0.339523	0.4808	0.0477205	0.167512	0.284663	0.597247	0.0420524	0.443021	0.0633547	0.138861	0.0668125	0.602536	0.00427388	0.00120001	0.00626531	0.0065955	0.00783641	0.00248297	0.00355653	0.00243637	0.001832	0.000788871	0.00412652	0.00550084	0.136761	0.107605	0.0170966	0.0137947	0.109254	0.161626	0.010966	0.00592085	0.0514634	0.0567946
Enterococcus	0.031212	0.0948017	1.18987	0.518944	0.510483	0.0168344	0.582755	0.427343	0.287257	0.0191803	0.667046	0.0115333	1.4536	0.0291697	1.07629	0.00190021	0.0304923	0.101677	0.351062	0.316097	0.00449605	0.0252795	0.115274	0.204496	0.00708145	0.0219089	0.000563496	0.00545779	0.0114461	0.0117978	0.0103297	0.0042789	0.0041992	0.00359052	0.00454638	0.00536324	0.00137745
Escherichia coli et rel.	0.00488875	0.383689	0.583009	0.903629	0.663105	0.0177156	0.138768	0.338845	1.01264	0.0204387	0.114835	0.0179872	0.0994357	0.0291866	0.219312	0.00103743	0.976712	14.3369	15.2269	10.3923	0.211476	8.03643	5.7832	3.88643	0.309298	8.29662	0.0219504	0.0123588	0.0939607	16.3006	13.8593	0.0219785	0.0381029	7.38546	9.5222	0.016821	0
Eubacterium biforme et rel.	0.00911211	0.0085922	0.0111857	0.0291767	0.0623399	0.0185778	0.0874194	0.175141	0.252745	0.0283866	0.0412575	0.0168115	0.0294277	0.024818	0.0274052	0.00471204	0.000301565	0.00208345	0.00659663	0.00427312	0.0290484	0.0396813	0.033437	0.0212272	0.0255334	0.011287	0.00110704	0	0	0	0	0	0	0	0.00081303	0	0.00121547
Eubacterium cylindroides et rel.	0.00867266	0.0144465	0.00203178	0.0301085	0.00454229	0.00477652	0.0261794	0.022638	0.00380863	0.00616748	0.00258001	0.00801655	0.0112949	0.00999737	0.00303751	0.0218642	0.00283313	0.00128894	7.54067e-05	0	0.00144822	0.000840716	0	0	0.00158662	0.000741295	0.00741801	0.009283	0.00373111	0.00109903	0.000192351	0.0128523	0.00335297	0.00178272	0.000709764	0.0113545	0
Eubacterium hallii et rel.	4.21312	0.512188	1.29623	1.52994	1.58537	0.626905	1.2222	1.23837	1.40581	0.731495	0.977148	0.736281	0.36025	1.0128	1.09686	3.08188	1.41549	1.07876	0.913502	1.0222	0.859848	0.790286	0.688852	0.865663	1.17621	0.977321	1.87045	0.610559	1.04072	0.471902	0.547961	0.828399	1.31309	0.683449	0.836158	0.726235	1.01295
Eubacterium limosum et rel.	9.56826e-05	0	0.000193424	1.30118e-05	1.53625e-05	0.000183906	0.000603379	0.000299988	0.00100025	0.00017493	0.00010574	0.000398745	2.93355e-05	0	1.47267e-05	0.000319333	0	6.85332e-05	0	0	0	0	1.92762e-06	0	0	0	0.00122557	0	0	0	2.92504e-06	0	0	0	0	0	0.000222884
Eubacterium rectale et rel.	4.31249	1.57235	5.49033	7.17519	5.6535	1.24832	4.22703	4.00896	4.15683	1.48958	4.84125	1.67739	1.20784	1.77641	4.61891	3.20993	2.61706	3.68016	3.79944	4.84887	2.05548	3.57628	4.21794	3.67411	2.92554	3.44278	1.83939	3.67937	5.5078	6.26311	5.79072	2.44297	5.93012	3.45104	5.06615	2.30654	4.39293
Eubacterium siraeum et rel.	0.066568	0.0256404	0.0377659	0.0710315	0.0119076	0.00478704	0.0104295	0.0165795	0.0116212	0.0148042	0.00191366	0.00727049	0.0027796	0.0190909	0.00227107	0.179926	0.0510952	0.162962	0.097783	0.0916729	0.371819	0.623334	0.128268	0.116192	0.262741	0.504577	0.0827318	0.000295437	0.000554637	0.0013826	0.00134423	0.000471052	0.000697309	0.00118293	0.00149734	0	0.00136798
Eubacterium ventriosum et rel.	2.38502	0.624614	2.36702	2.7663	2.56532	0.487802	1.91133	1.90463	2.03653	0.534914	1.67447	0.602036	0.921496	0.811703	2.20395	0.982071	2.91829	4.06591	2.65111	1.37544	1.61395	1.97271	3.66835	1.8021	3.1316	2.78694	0.95046	0.188081	0.21949	0.1725	0.164164	0.107916	0.266555	0.115892	0.149016	0.0825462	0.396409
Faecalibacterium prausnitzii et rel.	1.43192	0.858303	1.47854	2.33503	0.87717	0.0560662	0.226979	0.628705	0.67589	0.501842	0.180446	0.0865063	0.0569769	0.703356	0.156917	7.7188	0.0465754	0.0421378	0.0723264	0.0478956	0.0141729	0.0322316	0.0435673	0.0358517	0.0118575	0.0311527	4.60164	0.00115073	12.8169	14.2727	14.4071	0.027929	12.9692	9.97141	14.4009	0.0296037	8.9674
Fusobacteria	0	0	0	0.000167799	0	0	0.000102357	4.91991e-05	0	0	0	0	0	0	0.000187976	0	0	0	0	0	0	0	0	0	0	0	0	0	0	0	0.00015785	0	0	0	0	0	0
Gemella	8.10749e-05	0	0	0	0	0	0	0	0	0	0	0	0	0	0	0	0	0	0	0	0	0	0	0	0	0	0.000130619	0	0	0	0	0	0	0	0	0	0
Granulicatella	7.38545e-05	3.75433e-05	0.00453572	0.00273349	0.00583391	0	0.0042802	0.00172589	0.00356219	0	0.00857492	0	0.00503297	0	0.00356662	0	0	0.000247441	0.00187641	0.00132917	0	0	0.000562992	0.00108408	0	0	6.61181e-06	0	0	7.01786e-05	0	0	0	0	2.19355e-05	0	0.000298175
Haemophilus	0.000992752	0.00741434	0.0208537	0.0221253	0.0264832	0.00157351	0.00581993	0.0105107	0.0473151	0.00196234	0.0172226	0.00194824	0.00245752	0.00117374	0.0124378	0	0	0.0824122	0.192346	0.0310175	0	0.00806528	0.0167598	0.00797949	0	0.000270568	0	0	0	0	0	0	0	5.87273e-05	0	0	0
Helicobacter	0	0	0	0	0	0	1.09257e-05	0	0	0	0	0	0	0	0	0	0	0	0	0	0	0	0	0	0	0	0	0	0	0	0	0	0	0	0	0	0
Klebisiella pneumoniae et rel.	0.291913	0.372072	1.27017	0.740721	1.29262	0.100832	0.409814	0.728061	1.46679	0.0845304	1.05971	0.145825	0.378211	0.158095	1.4051	0.00323019	0.000687736	0.148391	0.32457	0.0712702	0.00176328	0.0274145	0.0373762	0.0202843	0.000191833	0.013615	0.00340707	0.115475	0.102296	0.0376333	0.0328162	0.0995759	0.146392	0.0181344	0.0164574	0.0523384	0.0508777
Lachnobacillus bovis et rel.	2.09006	0.780574	2.85623	3.09819	2.49808	0.511833	2.07502	1.98892	2.19252	0.627772	2.06936	0.656341	1.13125	0.68197	2.50009	3.1511	1.25101	1.04783	1.11933	1.14787	1.15447	0.869768	0.815859	0.823561	1.30855	0.853022	0.646374	0.232267	0.331674	0.250813	0.240775	0.202752	0.311252	0.182711	0.221818	0.195759	0.471426
Lachnospira pectinoschiza et rel.	3.74882	9.66295	7.78206	9.97808	9.53202	6.36249	5.65704	5.95446	6.41443	8.17029	6.04844	8.07001	2.71654	9.94807	6.70317	1.76014	3.00648	3.58527	3.22369	4.28068	1.42038	3.0024	3.38397	2.45699	2.04284	3.10254	2.06442	4.87566	3.26142	3.25618	3.21061	2.64169	3.2653	1.83194	2.93497	2.6019	3.0712
Lactobacillus catenaformis et rel.	0	0	0	0	0	0	0	0	0	0	0	0	0	0	0	0	0	0	0	0	0	0	0	0	0	0	0	0	0	0	0	0	0	0	0	0	0
Lactobacillus gasseri et rel.	0.000656255	0.000198151	0.00407206	0.00214995	0.0040406	8.82144e-05	0.00368173	0.00173828	0.00279405	0.000184099	0.00609871	0.000111625	0.00450887	6.99963e-05	0.00323184	0.0268624	0.000630801	0.000411324	0.00184685	0.00142964	0	0.000134979	0.000615787	0.00119143	6.20027e-08	8.26886e-05	0.000734329	0.000187465	1.84934e-05	0	0	0	0	0.000219551	6.37663e-05	0	0.00306673
Lactobacillus plantarum et rel.	0.0406711	0.793118	2.33523	1.47392	5.5332	0.0759777	1.27682	2.3687	4.86076	0.127068	1.94024	0.360998	2.6423	0.251018	2.60285	0.00187766	0	0.000410274	0.00102397	0.0441497	0	0.000365173	9.72344e-05	0	0	0	0.000516009	0.00934658	0.535282	0.092512	0.0605259	0.0019762	0.319761	0.0772407	0.0390432	0.00145187	0.180436
Lactobacillus salivarius et rel.	0.000175395	0.000218026	0.00445224	0.00294595	0.00693087	8.82144e-05	0.00392327	0.002088	0.00556465	0.00014134	0.00683571	0.000111625	0.00493361	6.99963e-05	0.00341965	4.07971e-05	5.52724e-05	0.000411324	0.0018601	0.00142964	0	0.000134979	0.000615787	0.00119143	6.20027e-08	8.26886e-05	0.000123134	0	0	0	0	0	0	0	0	0	0
Lactococcus	0	0	0	0	0.000184437	0	0	0	0.000275103	0	0	0	0	0	0	0	0	0	0	0	0	0	0	0	0	0	1.88192e-05	0	0	0	0	0	0	0	0	0	0
Leminorella	0.00812507	0.000818777	0.00566695	0.00343595	0.00446342	0.000438108	0.00168326	0.00217582	0.00954839	0.000510552	0.00621114	0.000553068	0.000475949	0.000340879	0.00455889	0.000432378	0	0	0	0	0	0	0	0	0	0	0.00870492	0	0	0	0	0	0	0	0	0	0
Megamonas hypermegale et rel.	0	0	0	0	0	0	0	0	0	0	0	0	0	0	0	0	0	0	0	0	0	0	0	0	0	0	0.0203211	0.00210052	0	0	0.00019399	0.000484494	0	0	0	0.000289263	0
Megasphaera elsdenii et rel.	0	0	0	0	0.00016339	0.00018145	8.34977e-05	0	0.000186836	0.000107847	0.000140135	0.000176356	4.37881e-05	0	0	0.000510925	0.000721573	0.00365655	0.00336692	0.00778498	0.0043243	0.00581586	0.00419173	0.00694603	0.00300335	0.00581995	6.7621e-06	0.000682849	0.00268406	0.00599661	0.00568045	2.78236e-05	0.00410754	0.0560654	0.0467799	0	0.00562009
Methylobacterium	0	0	1.9292e-05	0	0	0	0	0	0	0	0	0	0	0	0	0	0	0	0	0	0	0	0	0	0	0	0	0	0	0	0	0	0	0	0	0	0
Micrococcaceae	9.44152e-05	0.000176535	0.00279106	0.00152717	0.00178626	0	0.00174167	0.000740711	0.0011759	0	0.00314825	0	0.00234156	1.85047e-05	0.00156811	0	0.000175741	0.000346842	0.000851744	0.000687555	0	0.000131029	0.000256434	0.000406253	4.65486e-06	0.000319751	0	0	0	0.000106703	0.000178736	0	0	4.58289e-05	6.02915e-05	0	0
Mitsuokella multiacida et rel.	0	0	0	0	0	0	0	0	0	0	0	0	0	0	0	0	0	0.0119809	0.00827193	0	0	0.00577217	0.00127127	0	0	0.00462826	0	0	8.93968e-06	0	0	0	0	0	0	0	1.19843e-05
Moraxellaceae	0	0	0	0	0	0	0	0	4.72285e-06	0	0	0	0	0	0	0	0	0.000447752	0.00146021	0	0	0	1.08748e-05	0	0	0	0	0	0	0	0	0	0	0	0	0	0
Novosphingobium	0.000257971	0	6.79225e-06	8.38326e-05	0	0	0.000219694	0.000273537	0	0	0	0	0	0	0	0	0.000263527	0.000342464	0.00019263	0.000155557	8.18887e-05	0.000248085	0.000152892	0.000113811	0.000310372	0.000253394	0	0	8.98865e-05	0.000146329	0.000160241	9.77039e-06	1.41561e-05	9.3943e-05	0.000112544	0	0
Oceanospirillum	0.00299967	0.0322707	0.0128641	0.0157915	0.0365231	0.0414723	0.0249256	0.0259469	0.064149	0.0667271	0.0275486	0.0389886	0.013557	0.031805	0.0221078	0	0	0	0.000179505	0.000604244	0	0	4.08629e-05	0.000411381	0	6.72758e-05	0.000473	0	0	0	0	0	0	0	0	0	0
Oscillospira guillermondii et rel.	0.0442561	0.0881235	0.171406	0.493785	0.400898	1.03908	2.60007	2.48064	1.54544	1.85354	1.04177	0.310085	2.55555	0.84526	1.47853	4.29865	0.152587	0.490196	0.482363	0.643903	1.27179	1.28576	0.844189	1.64224	0.399701	0.776003	2.45336	0.091525	0.0957314	0.203301	0.532482	1.12422	1.88868	1.4957	1.4922	0.383027	2.2826
Outgrouping clostridium cluster XIVa	3.6511	1.01102	2.31805	2.99463	1.42149	0.70636	2.31072	1.64198	1.36258	0.847823	1.21923	0.80278	1.20547	1.15441	1.79404	1.58393	0.796427	0.942727	0.816449	0.937194	1.50121	2.10454	1.65185	1.84747	1.03822	2.72474	2.36871	0.987941	0.85738	0.649415	0.621597	0.997102	0.823448	0.923737	0.692977	0.779668	1.16031
Oxalobacter formigenes et rel.	0.0656071	0.0348893	0.108239	0.0793877	0.0648849	0.0618129	0.0864928	0.0825743	0.247335	0.0692043	0.1027	0.0602801	0.0897214	0.0309039	0.050834	0.0141919	0.00500279	0.00655814	0.00716876	0.00948559	0.105143	0.110035	0.0681017	0.0535109	0.0439317	0.0898847	0.0658531	0.027072	0.0201925	0.00315333	0.0239591	0.0421954	0.0402492	0.00747682	0.0309571	0.0325946	0.0614815
Papillibacter cinnamivorans et rel.	1.23997	0.224813	0.769809	0.535788	0.863598	0.151575	0.445689	0.506619	0.894816	0.20906	0.581089	0.188838	0.240748	0.225149	0.491144	0.264059	0.226572	0.38566	0.531033	0.400117	0.227406	0.248181	0.316557	0.340227	0.199378	0.232013	0.325699	0.243931	0.200919	0.134163	0.113581	0.315283	0.13748	0.183446	0.134752	0.298088	0.163009
Parabacteroides distasonis et rel.	0.632695	3.21511	1.90965	0.548857	0.450478	6.21261	3.54559	2.28436	1.23654	4.39314	3.51929	3.72736	6.41209	3.57214	2.8715	1.0655	0.14502	0.124771	0.0880424	0.109856	0.136119	0.133173	0.104624	0.113673	0.161536	0.160744	4.35336	0.138333	0.073599	0.0431419	0.0585988	0.557527	0.839435	1.85113	0.886065	0.173304	1.42992
Peptococcus niger et rel.	0.0150088	0.0202854	0.00636638	0.00414571	0.00673316	0.0207155	0.0135859	0.0120879	0.013757	0.0260801	0.0121723	0.0302861	0.0063534	0.0218078	0.00758269	0.0375716	0.00883192	0.0174954	0.00429522	0.00409578	0.0115888	0.00917237	0.00489061	0.00658394	0.0115824	0.0123935	0.050791	0.00567172	0.0427519	0.000377102	0.000329613	0.00507333	0.0257173	0.000207754	0.000352535	0.00582224	0.0204472
Peptostreptococcus anaerobius et rel.	0	0	0	0	0	0	0.000104228	0	0	0	0	0	0	0	0	0	0	0	0	0	0	0	0	0	0	0	0	0	0	0	0	0	0	0	0	0	0
Peptostreptococcus micros et rel.	0	0	0	0	0	0	0	0	0	0	0	0	0	0	0	0	0	0	0	0	0.000169245	1.82553e-05	0	0	0	5.52508e-05	0	0	0	0	0	0	0	0	0	0	0
Phascolarctobacterium faecium et rel.	0	0	0	0	0	0	0	0	0	0	0	0	0	0	0	0	0	0	0	0	0	0	0	0	0	0	0	0	0	0	0	0	0	0	0	0	0
Prevotella melaninogenica et rel.	0.0296837	0	0.000191937	0.000603028	0.0093744	0.0140836	0.00143713	0.000720503	1.03435e-05	0.00247322	0.00401413	0.0128891	0.0218078	0.0018005	0.0224893	3.92471	30.2017	22.5071	19.4992	25.5328	21.4425	24.5104	22.1464	23.1041	28.3773	28.2201	0.512169	37.2715	32.2655	27.9799	29.6777	24.98	22.6119	19.8675	25.5859	32.9545	24.6899
Prevotella oralis et rel.	0.133642	0.900378	0.458502	0.137152	0.0909266	2.11525	0.772309	0.582319	0.187353	1.02861	1.06552	1.73097	1.16096	0.807058	0.503644	0.25501	0.788962	0.63989	0.576065	0.727803	0.782868	0.775322	0.650705	0.763201	0.779711	0.732961	1.05671	1.05825	0.784224	0.659509	0.659674	0.697758	0.842947	1.20427	0.836918	0.92587	1.37942
Prevotella ruminicola et rel.	0.118527	0.820321	0.42656	0.129314	0.0922634	1.84361	0.789236	0.570408	0.244494	0.968996	1.06003	1.16184	1.67793	0.656285	0.639218	0.727766	0.0624669	0.0513639	0.0394651	0.0482877	0.0721665	0.0697329	0.0573759	0.0640971	0.0892518	0.079402	0.828821	0.0669617	0.0378574	0.0315801	0.0375813	0.0847393	0.216658	0.485315	0.184646	0.0438406	0.49795
Prevotella tannerae et rel.	0.602278	2.86544	1.66675	0.793332	0.536863	3.6936	2.07955	1.92083	0.983847	2.91646	2.31275	2.90425	2.53256	3.01012	1.87835	0.662634	0.744478	0.672029	0.52379	0.461534	0.953466	0.795425	0.632339	0.765194	0.869171	0.682252	2.69878	0.76611	0.717021	0.815063	1.08966	0.995097	2.75164	7.41682	4.4852	0.825137	5.64346
Propionibacterium	0.00124123	0.0113223	0.0116451	0.00491207	0.0102094	0.0251815	0.0120612	0.0106826	0.0285723	0.0393181	0.0369043	0.0508688	0.00742701	0.0152953	0.00869964	0.00220877	0.00116674	0.00113359	0.00121476	0.000963997	0.00199875	0.00185985	0.00151186	0.00221095	0.00209219	0.000997162	0.00323023	0.00139729	0.000410339	0.000707253	0.000801762	0.00165181	0.00206075	0.00298138	0.00218632	0.00109926	0.00752479
Proteus et rel.	0.00834855	0.0160439	0.115663	0.0705318	0.138831	0.00908157	0.0323061	0.044933	0.202237	0.0124117	0.1429	0.0130426	0.0105844	0.00634623	0.0951775	4.12166e-05	0	0.00327775	0.00440893	0.00249316	0	0.00118663	0.000847915	0.000132587	1.17414e-05	0.0013041	0	0	0	0.00255599	0.00319966	0	0	0.000824463	0.00130756	0	0
Pseudomonas	7.53757e-05	0.00560098	0.010168	0.0151101	0.0182801	0.000697298	0.00285147	0.0064554	0.0290107	0.000941235	0.00601792	0.000842108	0.00150562	0.000491981	0.00401243	0	0	0.425828	0.993673	0.161981	0	0.0487709	0.0922025	0.0438418	0	0.00152191	0	0	0	0	0	0	0	5.87273e-05	0	0	0
Roseburia intestinalis et rel.	3.08125	2.11249	7.7811	6.66986	9.37383	1.08086	4.83315	5.90764	7.76882	1.54973	6.32175	1.82233	3.41606	1.61059	7.32574	0.446174	1.34668	1.52489	2.00044	2.00802	0.905375	1.19675	1.32242	1.15247	1.00389	1.32157	1.38277	0.347611	0.405485	0.49356	0.442575	0.190469	0.515818	0.281758	0.369008	0.1311	0.828441
Ruminococcus bromii et rel.	1.24703	0.58662	1.69347	1.18803	0.572613	0.635233	1.59255	1.6319	2.22696	0.616157	0.725829	0.29438	2.21004	0.410317	1.27277	0.501959	0.00260932	0.0140925	0.0711563	0.125566	1.57539	1.45539	1.00314	0.80753	0.546366	1.32306	1.3815	0.0202015	3.61327e-05	0.000455598	0.360578	0.444887	0.189301	0.0880081	0.520635	0.329407	0.322472
Ruminococcus callidus et rel.	0.636302	2.13495	2.43802	3.54343	2.19841	0.191959	0.528322	1.66051	1.71566	1.7213	0.0440707	0.358143	0.0463773	2.07686	0.0843834	0.394291	0.0739627	0.784294	2.27821	1.49735	6.40344	5.34507	4.59236	2.97655	3.97059	2.15342	0.200112	0.00912695	0.413305	0.653101	0.620539	0.015534	0.478691	0.485462	0.661875	0.0135481	0.501565
Ruminococcus gnavus et rel.	2.27908	0.882124	1.56112	1.91833	1.08897	0.649011	1.51353	1.19581	0.917787	0.751466	0.863845	0.788855	0.71833	0.941725	1.17545	1.65722	0.777934	3.49476	0.568737	0.615822	8.45801	4.40383	4.14314	1.74588	4.25451	5.53447	1.14197	0.541674	0.480643	0.339509	0.33353	0.633569	0.471468	0.488892	0.366887	0.492345	0.636854
Ruminococcus lactaris et rel.	1.29119	2.25538	1.42774	1.31667	1.14246	1.16607	1.26546	0.996872	1.11009	1.47694	1.06857	1.51803	1.12455	1.9272	1.43052	0.317908	0.273309	0.37931	0.253161	0.379573	1.14826	0.686435	0.716981	0.52762	0.569753	0.757431	0.620607	0.327393	2.09966	0.244655	0.624159	0.394144	1.40561	0.361559	0.608736	0.649873	1.41211
Ruminococcus obeum et rel.	9.30754	4.73712	2.62784	2.02987	2.28623	3.30356	1.95745	2.00095	2.93264	4.19684	2.23939	4.45407	0.944719	5.14146	1.89093	14.8755	3.08595	3.08335	2.34368	3.27584	3.07496	2.9113	2.98583	3.80263	2.93647	2.95531	4.02075	2.12816	2.09702	3.06131	2.29788	3.03119	1.52742	2.07188	1.72004	2.78963	1.73131
Serratia	0.000496376	0.00361927	0.0101911	0.0107139	0.0132355	0.000786757	0.0029175	0.00523151	0.0234278	0.00098117	0.00867533	0.000974122	0.00122876	0.00058687	0.00626045	0	0	0.0412061	0.096173	0.0155087	0	0.00403264	0.0083799	0.00398974	0	0.000135284	0	0	0	0	0	0	0	2.93637e-05	0	0	0
Sporobacter termitidis et rel.	0.0449232	0.0218796	0.0609527	0.0517758	0.0332089	0.0693278	0.0883332	0.0798213	0.183141	0.0725887	0.0706069	0.0414787	0.0763202	0.0278331	0.0386958	0.765297	0.0975563	0.041295	0.0108348	0.0182692	0.127186	0.0785658	0.0358669	0.0453722	0.126625	0.0808051	1.14737	0.025712	0.0146283	0.0348709	0.0565333	0.0848408	0.0437093	0.0418805	0.0625235	0.0674501	0.0998224
Staphylococcus	0.00170781	5.21071e-05	0.000137053	0.000380092	0.000195964	0	0.000366278	0.00023931	0	0	0	0	1.31937e-05	4.58688e-05	0.000103474	0.000152645	5.37273e-05	6.91281e-05	6.43651e-06	5.30534e-06	0	9.65102e-06	1.47007e-05	0	0	2.10747e-05	0.00164086	0	0	0	2.09429e-05	0	0	0	0	0	0
Streptococcus bovis et rel.	0.695922	0.0468389	0.229663	0.311253	0.288825	0.103031	0.248273	0.169052	0.310495	0.137917	0.296233	0.116804	0.1089	0.066248	0.158944	0.343136	0.151518	0.211216	0.258319	0.211497	0.149439	0.210641	0.307218	0.354785	0.156818	0.188437	0.442882	0.385492	0.388025	0.380112	0.318303	0.491788	0.356121	0.416792	0.339428	0.453322	0.439744
Streptococcus intermedius et rel.	0.0563901	0.0194715	0.00954658	0.0172636	0.0161515	0.0264431	0.00831468	0.00854784	0.0151063	0.0367707	0.0109215	0.0352794	0.00457946	0.017443	0.00509955	0.0350634	0.0271952	0.0210799	0.0116622	0.0128269	0.0283072	0.0296266	0.0138435	0.0192353	0.0415698	0.0224676	0.0342204	0.00788334	0.00314765	0.00515192	0.00484721	0.0089717	0.00397775	0.0054961	0.00514917	0.006575	0.00880401
Streptococcus mitis et rel.	0.290276	0.064348	0.0234973	0.0406977	0.0554453	0.0831695	0.0169839	0.0201318	0.045093	0.117011	0.0287618	0.120529	0.00441517	0.0536476	0.0124664	0.149678	0.0910486	0.0684535	0.0309879	0.041353	0.0674682	0.0936778	0.0323822	0.052681	0.142261	0.0737505	0.183966	0.0286519	0.010375	0.0110537	0.0101985	0.0284487	0.0100834	0.00920321	0.00929603	0.0242129	0.0192917
Subdoligranulum variable at rel.	0.430285	0.0217015	0.0278903	0.0794781	0.169573	0.0170538	0.0251621	0.21266	0.354342	0.0562048	0.00820417	0.0181588	0.014235	0.0371693	0.00554063	1.75805	0.0136438	0.00445639	0.00556692	0.00371227	0.0818192	0.0367948	0.0329203	0.0323714	0.0211648	0.0240266	4.54312	0.0117923	0.038514	0.0554874	0.0575032	0.187349	0.275068	0.257255	0.161492	0.0125628	0.256261
Sutterella wadsworthia et rel.	0.175421	4.01918	1.06247	4.793	1.1798	3.21838	3.06059	2.45621	1.34352	3.94552	1.47251	2.99744	2.22627	3.56598	1.48464	0.0820384	0.0289296	0.0231568	0.0398059	0.0639888	0.0525837	0.0301027	0.0443554	0.0742318	0.0527129	0.031938	0.18202	5.64042	5.86873	0.806251	0.581279	5.66708	7.07785	0.482155	0.307759	4.8917	2.41544
Tannerella et rel.	0.299247	0.843998	0.449859	0.116059	0.058218	1.01136	0.852155	0.452276	0.383783	0.997122	0.577852	0.641618	1.47133	1.06082	0.570986	0.576723	0.838814	0.729865	0.522701	0.598696	1.07971	0.957942	0.819294	0.74034	1.04858	0.864624	2.46075	0.12196	0.0367969	0.0276269	0.0343407	0.13745	0.119883	0.203738	0.135498	0.0849436	0.249444
Uncultured Bacteroidetes	0.133566	0.00812101	0.00601634	0.00147413	0.00135118	0.0281062	0.0190934	0.0107417	0.00823247	0.0216442	0.0142488	0.00162806	0.0241808	0.0202032	0.00821164	0.00736615	0.00046964	0.000402338	0.000306711	0.00042948	0.000405145	0.000364919	0.000275917	0.000317798	0.000416194	0.000585234	0.055277	0.000938587	0.00036311	0.000295842	0.000382624	0.00167283	0.00185713	0.00344269	0.00195822	0.00053784	0.00492328
Uncultured Chroococcales	0	0	0	0	0	0	0	0	0	0	0	0	0	0	0	0	0	0	0	0	0	0	0	0	0	0	0	0	0	0	0	0	0	0	0	0	0
Uncultured Clostridiales I	0.001331	3.75231e-05	8.96651e-05	0	0	0	0.000151994	0.000113986	0	0	4.79025e-05	0.00164218	0	0	3.78189e-05	0.872853	0.00292347	0.00194075	0.00109126	0.0173646	0.0270085	0.099462	0.16695	0.107453	0.125703	0.242698	0.346804	0.00119782	0.00214643	0.00154947	0.0011645	0.00109118	0.00136517	0.00098475	0.00144522	0.00139933	0.00142102
Uncultured Clostridiales II	0.0228303	0.006223	0.00783949	0.00671195	0.00691863	0.0325157	0.0459535	0.0303846	0.0299079	0.017713	0.0976504	0.0149131	0.0570911	0.0117778	0.0267954	0.435614	0.0252998	0.0289521	0.0211735	0.0240988	0.151096	0.134016	0.110497	0.0948981	0.129048	0.0850528	0.202442	0.0415574	0.00700975	0.00165798	0.00182894	0.068232	0.00817343	0.00377287	0.00322964	0.0291456	0.0202441
Uncultured Mollicutes	0.00310759	0.261501	0.0169394	0.0845652	0.103439	0.188614	0.0236765	0.0388561	0.0499492	0.230209	0.00861248	0.260667	0.00720708	0.166013	0.00674977	0.146426	0.069141	0.0277011	0.0183838	0.047347	0.0145414	0.00982873	0.0111516	0.0124066	0.0189804	0.010611	0.00556187	0.000182745	0.000339906	0.000449184	0.000486312	0.000591065	0.000285932	0.000308406	0.000578612	5.78792e-05	0.000105137
Uncultured Selenomonadaceae	0	0	0	0	8.16951e-05	9.07249e-05	4.17489e-05	0	9.34182e-05	5.39234e-05	7.00677e-05	8.8178e-05	2.1894e-05	0	0	0.000150497	0	0.000127137	0.000359153	0.000836282	4.72338e-05	0.00022441	0.000784252	0.00121421	7.47096e-05	9.23011e-05	0	0.000341424	0.000102751	0.000162596	0.000114841	1.39118e-05	4.10104e-05	4.31637e-05	0	0	0.00033586
Veillonella	0.0190338	0.25576	0.156941	0.0281339	0.0476663	0.0307046	0.022877	0.0238941	0.0282443	0.048963	0.00930923	0.0279117	0.0234459	0.0940184	0.0178887	0.0257927	0.024081	0.00456374	0.00389199	0.00248911	0.0127595	0.00207796	0.000790506	0.00166039	0.00989176	0.00238273	0.00191653	0	0	0	0	0	0	0	0	0	0
Vibrio	0.0046035	0.00709218	0.035381	0.0251932	0.0355645	0.00432744	0.00977902	0.0139493	0.0532763	0.00368477	0.0284	0.00336064	0.0034239	0.00224964	0.0241053	0.000469472	9.0191e-07	0.0412061	0.096334	0.0155087	0	0.0041861	0.00859719	0.00398974	0.000189242	0.000568678	0.00232003	0.00570476	0.00379912	0.000426956	0.000180107	0.00419946	0.00703587	0.000781734	0.000214584	0.00135507	0.00345331
Victivallis	0	0	0	0	0	0	0	0	0	0	0	0	0	0	0	0	0	0	0	0	0	0	0	0	0	0.000312057	0	0	0	0	0	0	0	0	0	0	0
Weissella et rel.	0.00157206	0	0	0.000230122	0	0	0.000108538	2.53781e-05	0.000147385	4.7587e-05	0	0	0	0	0	0.000421002	0	0	0	0	0	0	0	0	0	0	0.000133579	0.000648548	0.000855773	0.00206189	0.00182951	0.000103988	0.00116565	0.00130809	0.00198358	0.000116567	0.00171248
Wissella et rel.	0	0	0	0	0	0	0	0	0	0	0	0	0	0	0	0	0	0	0	0	0	0	0	0	0	0	0	0	0	0	0	0	0	0	0	0	0
Xanthomonadaceae	0.00144029	0.00240675	0.00255583	0.00259766	0.00355826	0.00245692	0.0021479	0.0022781	0.00396038	0.00340277	0.00362857	0.00207908	0.00139495	0.0026087	0.00271137	0.000658793	7.4087e-05	0.000306359	0.000313193	0.000557889	0.00529818	8.07872e-05	0.000148447	9.75267e-05	0	0.00262044	0.0419611	1.11204	1.22496	0.194807	0.148145	1.13075	1.38868	0.133042	0.0882593	0.982589	0.302432
Yersinia et rel.	1.0445	1.28835	4.46863	2.42984	3.41313	0.270865	1.55039	2.65855	4.16195	0.267183	3.31136	0.439961	1.36193	0.565527	4.86355	0.00947786	0.00842039	0.105565	0.117485	0.0915993	0.00169706	0.0581797	0.0483175	0.0349093	0.00279363	0.0547261	0.00112279	0.00146508	0.00215408	0.147735	0.133959	0.00117232	0.00206896	0.0623273	0.0839309	0.000344728	0.000972888
Sum	100	100	100	100	100	100	100	100	100	100	100	100	100	100	100	100	100	100	100	100	100	100	100	100	100	100	100	100	100	100	100	100	100	100	100	100	100
