# Supplementary material for: Novel Polyfermentor Intestinal Model (PolyFermS) for Controlled Ecological Studies: Validation and Effect of pH
Source: PLoS One. 2013 Oct 30;8(10):e77772. doi: 10.1371/journal.pone.0077772 (PMC3813750; doi:10.1371/journal.pone.0077772)
Supplement: Table S3 — Relative abundance of phylotypes in PolyFermS model A before (t1) and after (t2) the pH-switch. (XLS) [file pone.0077772.s006.xls]

## Sheet: Sheet1
	t1							t2
	IRA	TR1A	TR2A	TR3A	TR4A	Mean		IRA	TR1A	TR2A	TR3A	TR4A	Mean
Actinobacteria
Bifidobacterium	12.5462	8.46229	10.451	8.33837	10.324	10.0244		6.00817	10.3553	7.53245	14.3028	9.37983	9.5157
Collinsella	1.25364	1.1178	1.7243	1.53999	1.67212	1.46157		0.870216	1.32455	0.903333	1.06147	1.27532	1.08698
Eggerthella lenta et rel.	0.0572734	0.144145	0.0260434	0.079791	0.0407256	0.0695957		0.111387	0.171145	0.0511069	0.0203834	0.113531	0.0935106
Propionibacterium	0.0113223	0.0120612	0.0393181	0.00742701	0.0152953	0.0170848		0.0116451	0.0106826	0.0369043	0.0508688	0.00869964	0.0237601
Bacteroidetes
Allistipes et rel.	1.76205	1.72446	2.41005	2.91991	2.13302	2.1899		0.973641	1.26062	1.81059	2.14143	1.1659	1.47044
Bacteroides fragilis et rel.	1.97915	1.27913	1.85058	4.46238	1.5484	2.22393		0.76343	0.852198	1.51899	1.44034	0.814573	1.07791
Bacteroides intestinalis et rel.	2.24325	1.46212	1.88722	1.84991	1.97951	1.8844		1.17415	1.41981	1.43266	1.68099	1.31046	1.40361
Bacteroides ovatus et rel.	2.12934	2.51434	2.59267	7.31214	1.49922	3.20954		1.0431	1.51842	3.35029	2.23216	1.62576	1.95395
Bacteroides plebeius et rel.	1.73915	1.47243	2.71152	3.26782	1.94911	2.22801		0.772132	1.3124	2.54179	3.48575	0.951153	1.81265
Bacteroides splachnicus et rel.	1.88306	1.74357	2.32646	3.06251	1.82184	2.16749		1.00144	1.21551	1.74493	2.08264	1.14582	1.43807
Bacteroides stercoris et rel.	0.993024	1.0192	1.45018	1.50347	1.02312	1.1978		0.511749	0.595212	1.21859	2.04941	0.609562	0.996904
Bacteroides uniformis et rel.	1.43034	1.23459	3.19803	2.56264	1.98772	2.08266		0.501434	0.884054	3.09695	5.63393	0.596542	2.14258
Bacteroides vulgatus et rel.	5.5825	4.54284	6.63671	4.7601	5.94766	5.49396		3.18333	4.55147	4.12938	4.12127	3.81397	3.95988
Parabacteroides distasonis et rel.	3.21511	3.54559	4.39314	6.41209	3.57214	4.22761		1.90965	2.28436	3.51929	3.72736	2.8715	2.86243
Prevotella melaninogenica et rel.	0	0.00143713	0.00247322	0.0218078	0.0018005	0.00550373		0.000191937	0.000720503	0.00401413	0.0128891	0.0224893	0.00806098
Prevotella oralis et rel.	0.900378	0.772309	1.02861	1.16096	0.807058	0.933863		0.458502	0.582319	1.06552	1.73097	0.503644	0.868192
Prevotella ruminicola et rel.	0.820321	0.789236	0.968996	1.67793	0.656285	0.982553		0.42656	0.570408	1.06003	1.16184	0.639218	0.77161
Prevotella tannerae et rel.	2.86544	2.07955	2.91646	2.53256	3.01012	2.68082		1.66675	1.92083	2.31275	2.90425	1.87835	2.13659
Tannerella et rel.	0.843998	0.852155	0.997122	1.47133	1.06082	1.04509		0.449859	0.452276	0.577852	0.641618	0.570986	0.538518
Uncultured Bacteroidetes	0.00812101	0.0190934	0.0216442	0.0241808	0.0202032	0.0186485		0.00601634	0.0107417	0.0142488	0.00162806	0.00821164	0.0081693
Firmicutes
Bacilli
Enterococcus	0.0948017	0.582755	0.0191803	1.4536	0.0291697	0.4359		1.18987	0.427343	0.667046	0.0115333	1.07629	0.674417
Lactobacillus plantarum et rel.	0.793118	1.27682	0.127068	2.6423	0.251018	1.01807		2.33523	2.3687	1.94024	0.360998	2.60285	1.9216
Streptococcus bovis et rel.	0.0468389	0.248273	0.137917	0.1089	0.066248	0.121635		0.229663	0.169052	0.296233	0.116804	0.158944	0.194139
Streptococcus intermedius et rel.	0.0194715	0.00831468	0.0367707	0.00457946	0.017443	0.0173159		0.00954658	0.00854784	0.0109215	0.0352794	0.00509955	0.013879
Streptococcus mitis et rel.	0.064348	0.0169839	0.117011	0.00441517	0.0536476	0.0512812		0.0234973	0.0201318	0.0287618	0.120529	0.0124664	0.0410773
Clostridium cluster I
Clostridia	0.0024849	0.00227479	0.000583318	0.000524592	0.00117329	0.00140818		0.00402398	0.0010801	0	0.000232034	0.000656957	0.00119862
Clostridium cluster III
Clostridium stercorarium et rel.	0.00119219	0.0345236	0.0301339	0.0468753	0.0407405	0.0306931		0.000442304	0.0362388	0.013899	0.0204722	0.0139594	0.0170023
Clostridium cluster IV
Anaerotruncus colihominis et rel.	0.921791	0.392311	0.686523	0.188021	0.884116	0.614552		0.381746	0.578938	0.406173	0.554112	0.433246	0.470843
Clostridium cellulosi et rel.	0.0812751	0.203278	0.108944	0.1545	0.072416	0.124082		0.17598	0.192686	0.101797	0.0769866	0.0899969	0.127489
Clostridium leptum et rel.	0.899827	0.622435	0.67532	0.402481	0.857977	0.691608		0.500219	0.76425	0.525762	0.583321	0.519933	0.578697
Clostridium orbiscindens et rel.	0.196852	1.49464	0.322056	0.847301	0.305013	0.633172		0.548589	1.14271	0.946839	0.22018	0.799696	0.731604
Eubacterium siraeum et rel.	0.0256404	0.0104295	0.0148042	0.0027796	0.0190909	0.0145489		0.0377659	0.0165795	0.00191366	0.00727049	0.00227107	0.0131601
Faecalibacterium prausnitzii et rel.	0.858303	0.226979	0.501842	0.0569769	0.703356	0.469491		1.47854	0.628705	0.180446	0.0865063	0.156917	0.506223
Oscillospira guillermondii et rel.	0.0881235	2.60007	1.85354	2.55555	0.84526	1.58851		0.171406	2.48064	1.04177	0.310085	1.47853	1.09649
Papillibacter cinnamivorans et rel.	0.224813	0.445689	0.20906	0.240748	0.225149	0.269092		0.769809	0.506619	0.581089	0.188838	0.491144	0.5075
Ruminococcus bromii et rel.	0.58662	1.59255	0.616157	2.21004	0.410317	1.08314		1.69347	1.6319	0.725829	0.29438	1.27277	1.12367
Ruminococcus callidus et rel.	2.13495	0.528322	1.7213	0.0463773	2.07686	1.30156		2.43802	1.66051	0.0440707	0.358143	0.0843834	0.917025
Sporobacter termitidis et rel.	0.0218796	0.0883332	0.0725887	0.0763202	0.0278331	0.057391		0.0609527	0.0798213	0.0706069	0.0414787	0.0386958	0.0583111
Subdoligranulum variable at rel.	0.0217015	0.0251621	0.0562048	0.014235	0.0371693	0.0308945		0.0278903	0.21266	0.00820417	0.0181588	0.00554063	0.0544908
Clostridium cluster IX
Dialister	0.0190998	0.0509515	0.0629762	0.0618361	0.0244465	0.043862		0.0361915	0.0337056	0.0733283	0.0610234	0.0270622	0.0462622
Megasphaera elsdenii et rel.	0	8.34977e-05	0.000107847	4.37881e-05	0	4.70265e-05		0	0	0.000140135	0.000176356	0	6.32983e-05
Peptococcus niger et rel.	0.0202854	0.0135859	0.0260801	0.0063534	0.0218078	0.0176225		0.00636638	0.0120879	0.0121723	0.0302861	0.00758269	0.0136991
Veillonella	0.25576	0.022877	0.048963	0.0234459	0.0940184	0.0890129		0.156941	0.0238941	0.00930923	0.0279117	0.0178887	0.0471889
Clostridium cluster XI
Anaerovorax odorimutans et rel.	0.00936339	0.0485586	0.00989294	0.0620492	0.00850415	0.0276737		0.00593929	0.0322607	0.0261185	0.0110788	0.022939	0.0196673
Clostridium difficile et rel.	0.532077	0.999408	0.676055	0.523629	0.705371	0.687308		0.0666831	0.554627	0.605118	0.74579	0.343616	0.463167
Clostridium cluster XIVa
Anaerostipes caccae et rel.	2.00343	0.817197	2.5691	0.366656	3.14853	1.78098		0.449355	0.687495	0.67712	2.94901	0.45673	1.04394
Bryantella formatexigens et rel.	0.9316	0.731067	1.02888	0.672949	0.946617	0.862223		0.698115	0.641089	0.575535	1.08836	0.60906	0.722433
Butyrivibrio crossotus et rel.	1.84255	1.23734	1.2119	0.78695	1.51324	1.3184		1.28349	1.30422	0.915519	1.23614	1.18345	1.18456
Clostridium colinum et rel.	0.0195902	0.444965	0.0526381	0.121084	0.0259474	0.132845		0.626049	0.404764	0.709477	0.0415119	0.502162	0.456793
Clostridium nexile et rel.	1.95988	3.1594	1.95426	1.75453	2.69143	2.3039		3.99225	3.76886	2.79254	2.25426	3.489	3.25938
Clostridium sphenoides et rel.	1.90716	2.46309	1.69477	1.68828	2.26113	2.00289		2.12314	2.41405	2.09817	1.64418	2.47713	2.15133
Clostridium symbiosum et rel.	6.38672	4.89222	5.63475	2.23308	6.15926	5.0612		4.6829	4.77621	4.89972	5.74503	4.79806	4.98039
Coprococcus eutactus et rel.	0.759253	0.696768	0.679138	0.436894	0.828847	0.68018		1.14355	0.800205	0.849452	0.670232	0.771494	0.846987
Dorea formicigenerans et rel.	3.17412	6.47474	4.14607	6.95544	3.83525	4.91712		6.83624	6.47084	5.91587	4.30856	7.07293	6.12089
Eubacterium hallii et rel.	0.512188	1.2222	0.731495	0.36025	1.0128	0.767787		1.29623	1.23837	0.977148	0.736281	1.09686	1.06898
Eubacterium rectale et rel.	1.57235	4.22703	1.48958	1.20784	1.77641	2.05464		5.49033	4.00896	4.84125	1.67739	4.61891	4.12737
Eubacterium ventriosum et rel.	0.624614	1.91133	0.534914	0.921496	0.811703	0.960811		2.36702	1.90463	1.67447	0.602036	2.20395	1.75042
Lachnobacillus bovis et rel.	0.780574	2.07502	0.627772	1.13125	0.68197	1.05932		2.85623	1.98892	2.06936	0.656341	2.50009	2.01419
Lachnospira pectinoschiza et rel.	9.66295	5.65704	8.17029	2.71654	9.94807	7.23098		7.78206	5.95446	6.04844	8.07001	6.70317	6.91163
Outgrouping clostridium cluster XIVa	1.01102	2.31072	0.847823	1.20547	1.15441	1.30589		2.31805	1.64198	1.21923	0.80278	1.79404	1.55522
Roseburia intestinalis et rel.	2.11249	4.83315	1.54973	3.41606	1.61059	2.7044		7.7811	5.90764	6.32175	1.82233	7.32574	5.83171
Ruminococcus gnavus et rel.	0.882124	1.51353	0.751466	0.71833	0.941725	0.961436		1.56112	1.19581	0.863845	0.788855	1.17545	1.11702
Ruminococcus lactaris et rel.	2.25538	1.26546	1.47694	1.12455	1.9272	1.60991		1.42774	0.996872	1.06857	1.51803	1.43052	1.28835
Ruminococcus obeum et rel.	4.73712	1.95745	4.19684	0.944719	5.14146	3.39552		2.62784	2.00095	2.23939	4.45407	1.89093	2.64264
Clostridium cluster XVI
Eubacterium biforme et rel.	0.0085922	0.0874194	0.0283866	0.0294277	0.024818	0.0357288		0.0111857	0.175141	0.0412575	0.0168115	0.0274052	0.0543601
Clostridium cluster XVIII
Clostridium ramosum et rel.	0.00174645	0.0030995	0.0056404	0.00152096	0.00395021	0.0031915		0.00103372	0.00273309	0.00326508	0.00345229	0.00125482	0.0023478
Coprobacillus catenaformis et rel.	0.0207457	0.0232775	0.0229918	0.0137029	0.0183021	0.019804		0.0133683	0.0187287	0.0219596	0.0197115	0.0136602	0.0174857
Uncultured Clostridiales
Uncultured Clostridiales I	3.75231e-05	0.000151994	0	0	0	3.79033e-05		8.96651e-05	0.000113986	4.79025e-05	0.00164218	3.78189e-05	0.00038631
Uncultured Clostridiales II	0.006223	0.0459535	0.017713	0.0570911	0.0117778	0.0277517		0.00783949	0.0303846	0.0976504	0.0149131	0.0267954	0.0355166
Unculstured Mollicutes
Uncultured Mollicutes	0.261501	0.0236765	0.230209	0.00720708	0.166013	0.137721		0.0169394	0.0388561	0.00861248	0.260667	0.00674977	0.0663649
Proteobacteria
Anaerobiospirillum	0.00766479	0.00183693	0.000181217	0.00239324	0.000422201	0.00249968		0.0126064	0.00538799	0.0013971	5.43378e-05	0.00286512	0.00446219
Burkholderia	0.00146226	0.00149012	0.000674786	0.000988387	0.00114831	0.00115277		0.000934068	0.00134002	0.00190611	0.000923172	0.000695234	0.00115972
Enterobacter aerogenes et rel.	0.148888	0.167512	0.0420524	0.138861	0.0668125	0.112825		0.609904	0.284663	0.443021	0.0633547	0.602536	0.400696
Escherichia coli et rel.	0.383689	0.138768	0.0204387	0.0994357	0.0291866	0.134304		0.583009	0.338845	0.114835	0.0179872	0.219312	0.254798
Haemophilus	0.00741434	0.00581993	0.00196234	0.00245752	0.00117374	0.00376557		0.0208537	0.0105107	0.0172226	0.00194824	0.0124378	0.0125946
Klebisiella pneumoniae et rel.	0.372072	0.409814	0.0845304	0.378211	0.158095	0.280544		1.27017	0.728061	1.05971	0.145825	1.4051	0.921772
Oceanospirillum	0.0322707	0.0249256	0.0667271	0.013557	0.031805	0.0338571		0.0128641	0.0259469	0.0275486	0.0389886	0.0221078	0.0254912
Oxalobacter formigenes et rel.	0.0348893	0.0864928	0.0692043	0.0897214	0.0309039	0.0622424		0.108239	0.0825743	0.1027	0.0602801	0.050834	0.0809253
Proteus et rel.	0.0160439	0.0323061	0.0124117	0.0105844	0.00634623	0.0155385		0.115663	0.044933	0.1429	0.0130426	0.0951775	0.0823432
Pseudomonas	0.00560098	0.00285147	0.000941235	0.00150562	0.000491981	0.00227826		0.010168	0.0064554	0.00601792	0.000842108	0.00401243	0.00549918
Serratia	0.00361927	0.0029175	0.00098117	0.00122876	0.00058687	0.00186671		0.0101911	0.00523151	0.00867533	0.000974122	0.00626045	0.00626651
Sutterella wadsworthia et rel.	4.01918	3.06059	3.94552	2.22627	3.56598	3.36351		1.06247	2.45621	1.47251	2.99744	1.48464	1.89465
Vibrio	0.00709218	0.00977902	0.00368477	0.0034239	0.00224964	0.0052459		0.035381	0.0139493	0.0284	0.00336064	0.0241053	0.0210392
Xanthomonadaceae	0.00240675	0.0021479	0.00340277	0.00139495	0.0026087	0.00239221		0.00255583	0.0022781	0.00362857	0.00207908	0.00271137	0.00265059
Yersinia et rel.	1.28835	1.55039	0.267183	1.36193	0.565527	1.00668		4.46863	2.65855	3.31136	0.439961	4.86355	3.14841
